# Supplementary material for: Search for a Functional Genetic Variant Mimicking the Effect of SGLT2 Inhibitor Treatment
Source: Genes (Basel). 2021 Jul 29;12(8):1174. doi: 10.3390/genes12081174 (PMC8391850; doi:10.3390/genes12081174)
Supplement: Supplementary file 1 [file genes-12-01174-s001.zip]

Archive with 1 entries (1 files):
- genes-1308573-supplementary.pdf
